# Supplementary material for: A European randomised controlled trial of the addition of etoposide to standard vincristine and carboplatin induction as part of an 18-month treatment programme for childhood (≤16 years) low grade glioma – A final report
Source: Eur J Cancer. 2017 Aug;81:206–25. doi: 10.1016/j.ejca.2017.04.019 (PMC5517338; doi:10.1016/j.ejca.2017.04.019)
Supplement: Supplementary file 2 [file mmc2.zip]

Archive with 5 entries (5 files):
- Master Protokoll - Version 2010.pdf
- SIOP-LGG 2004 - Toxicity Amendment.pdf
- SIOP-LGG 2004 Age eligibility amendment.pdf
- SIOP-LGG 2004 Biostatistical amendment.pdf
- SIOP-LGG 2004 SAE-SUSAR amendment.pdf
